# Supplementary material for: The dynamics of γδ T cell responses in nonhuman primates during SARS-CoV-2 infection
Source: Commun Biol. 2022 Dec 16;5:1380. doi: 10.1038/s42003-022-04310-y (PMC9756695; doi:10.1038/s42003-022-04310-y)
Supplement: Supplementary file 4 — Supplementary Data [file 42003_2022_4310_MOESM4_ESM.xlsx]

## Sheet: Fig. 2 data
Absolute counts in blood										Frequency of CD3+ T cells in PBMC
CD4+ T cell absoulute counts - Aerosol grp										CD4+ T cell Frequencies - Aerosol grp
	Animal ID										Animal ID
dpi	IJ01	IR12	KN90	JG28	NB78	NC06	NB86	NB76		dpi	IJ01	IR12	JG28	KN90	NB76	NB78	NB86	NC06
0	0.244076	0.266152	0.530455	0.146836	0.166697	0.143134	0.0858146	0.141137		0	37.6	52.8	33.2	49.5	8.55	10.4	4.15	15
1	0.164709	0.198368	0.280121	0.101785	0.059475	0.0761396	0.0370909	0.0339022		1	11.1	23.3	19.9	17	1.88	4.27	1.58	2.79
2	0.306378	0.284582		0.101147	0.085328	0.102166	0.0492175	0.0714931		2	16.6	29.3	29.7	25.9	4	9.33	2.35	6.89
3	0.31123	0.266508	0.433257		0.134027	0.0938156	0.0328479	0.0569772		3	25.7	44.6	32.2	39.9	4.83	8.38	4.6	9.41
7	0.118421	0.129376	0.195324	0.0738734	0.0863107	0.0768334	0.0617741			7	16.9	35.4	26.2	35	3.39	6.06	2.66
14	0.0548607	0.06512	0.0619144	0.0745683	0.0385215	0.059953	0.0210112	0.00905472		14	9.19	22	21.2	15.3	0.88	2.94	0.68	0.57
21	0.336263	0.301442	0.684052	0.193322	0.108706	0.0838687	0.0840687	0.105992		21	29.7	35.8	36.8	41	3	6.83	2.48	11.8
28	0.389271	0.428282	0.461777	0.405569	0.115424	0.105336	0.170157	0.183151		28	47.7	58.8	45.7	61	4.49	4.37	12.2	8.21
CD8+ T cell absoulute counts - Aerosol grp										CD8+ T cell Frequencies - Aerosol grp
	Animal ID										Animal ID
dpi	IJ01	IR12	KN90	JG28	NB78	NC06	NB86	NB76		dpi	IJ01	IR12	JG28	KN90	NB76	NB78	NB86	NC06
0	0.227635	0.146775	0.744303	0.0894592	1.30024	0.812927	1.49194	0.544944		0	9.6	9.26	6.13	11.1	9.14	6.88	7.27	7.9
1	0.57144	0.311531	0.508569	0.209498	2.24725	0.83967	1.55497	0.732354		1	26.3	15.9	14.3	26.7	9.17	21.8	12	14.8
2	0.96855	0.438788		0.161982	1.47954	0.549344	1.52599	0.627054		2	11.1	10.7	9.77	16.2	11.4	13.2	10.2	12.5
3	0.547895	0.198993	0.53109		1.97345	0.597283	0.332298	0.384596		3	9.94	6.95	7.98	9.48	10.2	12.8	13.7	13.8
7	0.433712	0.169555	0.413404	0.104755	1.85489	0.830939	1.72066			7	12.4	9.84	10.1	8.58	9.07	10.5	10.3
14	0.238194	0.17168	0.11667	0.221636	3.23288	1.30734	2.35792	1.2576		14	10	6.02	10.9	8.17	7.44	5.74	4.62	10.6
21	0.536663	0.33435	0.830873	0.198619	2.64374	0.676554	2.40084	0.573547		21	4.04	4.83	3.67	5.52	7.85	10.9	8.28	9.52
28	0.325061	0.200908	0.388261	0.223954	1.85214	1.75934	0.924768	1.6778		28	2.92	3.76	3.65	3.51	5.85	5.61	3.4	4.96
Gamma delta T cell absoulute counts - Aerosol grp										Gamma delta T cell Frequencies - Aerosol grp
	Animal ID										Animal ID
dpi	IJ01	IR12	KN90	JG28	NB78	NC06	NB86	NB76		dpi	IJ01	IR12	JG28	KN90	NB76	NB78	NB86	NC06
0	0.0622203	0.0465766	0.0980369	0.0329457	0.178494	0.0945051	0.150316	0.0744887		0	35.1	29.2	46.6	30.1	66.6	59.2	72.1	57.7
1	0.389924	0.134464	0.202884	0.161077	0.290976	0.389	0.282462	0.179386		1	38.4	36.8	36	34.7	70.7	47	65.9	60.3
2	0.205076	0.103739		0.0634735	0.243459	0.144748	0.213935	0.129283		2	52.2	45.1	44.5	41.4	69.4	50.2	72.9	60.5
3	0.12044	0.0414864	0.107383		0.284446	0.142835	0.0973978	0.0834309		3	45.2	33.3	39.4	37.1	71.1	53.3	46.7	63.4
7	0.0871504	0.03592	0.0747162	0.0181051	0.230999	0.132609	0.239408			7	61.9	46.4	55.8	49.6	72.8	65.6	74.2
14	0.0599286	0.017834	0.0318991	0.039796	0.325726	0.116737	0.143076	0.168015		14	40	57.9	39.9	45.5	73.8	64.2	76.1	79.6
21	0.0456843	0.0405433	0.0684052	0.0260411	0.284376	0.13431	0.280359	0.0851909		21	47.4	39.7	44.6	42	73	55	70.9	64.1
28	0.0311684	0.0246623	0.028258	0.0259609	0.150319	0.135593	0.0472659	0.110724		28	40.3	32.4	38.2	28.5	72.1	72.8	66.6	75.2
MAIT cell absoulute counts - Aerosol grp										MAIT cell Frequencies - Aerosol grp
	Animal ID										Animal ID
dpi	IJ01	IR12	KN90	JG28	NB78	NC06	NB86	NB76		dpi	IJ01	IR12	JG28	KN90	NB76	NB78	NB86	NC06
0	0.0255457	0.00812155	0.014164	0.0015424	0.0482139	0.0488123	0.0302875	0.0156818		0	3.94	1.62	0.89	0.52	2.48	3.55	1.46	1.67
1	0.030925	0.0177067	0.0160458	0.00671976	0.143041	0.0592987	0.0408	0.0296233		1	2.08	2.09	1.14	1.12	4.51	3.32	1.73	2.44
2	0.0318732	0.0165422		0.00381134	0.0467086	0.0270312	0.0187966	0.0254694		2	1.71	1.7	1.12	0.98	2.19	2.47	0.9	2.46
3	0.0201003	0.010305	0.0111808		0.0520681	0.0224735	0.00324659	0.00427329		3	1.66	1.73	0.83	0.37	1.88	2.01	0.45	0.71
7	0.00706992	0.00562506	0.00834394	0.00296705	0.0232254	0.0184021	0.010605			7	1	1.54	1.12	1.42	0.91	1.45	0.46
14	0.0179913	0.007844	0.027378	0.00640283	0.09606	0.0454269	0.046358	0.0227374		14	3.01	2.65	9.37	1.31	2.19	2.24	1.5	1.44
21	0.00356643	0.00566026	0.0226905	0.00088275	0.00739204	0.00460377	0.00586526	0.00305892		21	0.32	0.67	1.22	0.19	0.2	0.37	0.17	0.35
28	0.00307671	0.00637611	0.00873012	0.00081337	0.00417553	0.0044824	0.00595962	0.00937901		28	0.91	0.12	0.37	0.91	0.16	0.19	0.42	0.42
CD4+ T cell absoulute counts - IT/IN grp										CD4+ T cell Frequencies - IT/IN grp
	Animal ID										Animal ID
dpi	JK41	KH77	KT88	LP05	NB77	NC04	NC07	NB81		dpi	JK41	KH77	KT88	LP05	NB77	NC04	NC07	NB81
0	0.224669	0.402424	0.086765	0.815134	0.0162972	0.133857	0.139577	0.0674986		0	56.4	35.8	55.4	55.5	2.74	18.6	23.6	16.3
1	0.224563	0.267167	0.059066	0.417195						1	35.4	29.9	29.7	43.4
2		0.235246	0.173522	0.254678	0.0464164	0.104545	0.0842541	0.0574341		2	37.4	34.1	32.1	36.1	6.88	12.5	14.3	8.27
3	0.33637	0.226893	0.376809	0.267193	0.033831	0.111307	0.0858255	0.0734561		3	44.3	35.5	37.6	40.9	6.73	12.4	13.4	6.61
7	0.546928	0.582692	0.57081	1.29712	0.148486	0.412681	0.316977	0.15766		7	50.3	41.4	38.9	55.2	9.41	22.1	15.3	13.2
14	0.345914	0.354432		0.293133	0.0119145	0.14129	0.111542	0.075403		14	29.1	18.8	16.8	20.7	0.63	5.22	5.49	3.1
21	0.413424	0.324085	0.297292	1.31294						21	49.5	39.3	49.6	52.1	16.5
28	0.336174	0.36323	0.385639	0.682849	0.0123674	0.500634	0.318648	0.161994		28	54.7	58	47.8	59.6	24.3	12.6	19.2	0.98
CD8+ T cell absoulute counts - IT/IN grp										CD8+ T cell Frequencies - IT/IN grp
	Animal ID										Animal ID
dpi	JK41	KH77	KT88	LP05	NB77	NC04	NC07	NB81		dpi	JK41	KH77	KT88	LP05	NB77	NC04	NC07	NB81
0	0.097187	0.57655	0.029547	0.409979	0.397688	0.239479	0.214383	0.20911		0	24.5	51.3	18.8	27.9	66.8	33.3	36.3	50.4
1	0.293914	0.471058	0.057652	0.369288						1	46.4	52.7	29	38.4
2		0.33787	0.18949	0.192938	0.387001	0.237602	0.208131	0.288706		2	28.3	45.7	46.3	39.4	57.3	28.3	35.2	41.5
3	0.230563	0.26492	0.376809	0.190852	0.290635	0.301456	0.228618	0.519065		3	30.5	41.5	37.5	29.2	57.8	33.6	35.8	46.7
7	0.189751	0.40141	0.455233	0.354657	0.806124	0.483427	0.837921	0.584271		7	17.4	28.5	30.9	15.1	51.1	25.8	40.6	49.1
14	0.463206	1.23385		0.732833	1.5302	1.69417	1.34768	1.89925		14	39	65.7	61	51.6	80.5	62.5	66.4	77.9
21	0.291456	0.361123	0.196031	0.867681						21	34.9	43.7	32.8	34.5	47.5
28	0.1763	0.31134	0.212719	0.346732	0.923138	1.33731	0.602534	0.80511		28	30.2	30.5	40.9	30.3	45.9	62.3	51.1	72.8
Gamma delta T cell absoulute counts - IT/IN grp										Gamma delta T cell Frequencies - IT/IN grp
	Animal ID										Animal ID
dpi	JK41	KH77	KT88	LP05	NB77	NC04	NC07	NB81		dpi	JK41	KH77	KT88	LP05	NB77	NC04	NC07	NB81
0	0.0230768	0.0615244	0.021574	0.124682	0.0575718	0.0863798	0.0530941	0.0375545		0	5.8	5.48	13.8	8.5	9.68	12	8.99	9.05
1	0.0437568	0.0632765	0.0186389	0.0986098						1	6.91	7.09	9.39	10.3
2		0.0740471	0.0541856	0.0669879	0.101736	0.100945	0.0648879	0.103402		2	9.84	9.75	10.1	11.2	15.1	12	11	14.8
3	0.045323	0.0433506	0.0692024	0.0401497	0.0814145	0.1195	0.0924467	0.167525		3	5.98	6.78	6.9	6.15	16.2	13.4	14.5	15.1
7	0.0799929	0.121718	0.1394	0.141206	0.137141	0.16295	0.167033	0.0933597		7	7.35	8.64	9.48	6	8.68	8.7	8.1	7.86
14	0.0620259	0.0860763		0.113327	0.114706	0.205394	0.221937	0.181988		14	5.23	4.58	5.43	7.96	6.03	7.58	10.9	7.47
21	0.0259776	0.0415137	0.0305082	0.129391						21	3.12	5.04	5.08	5.13	12.1
28	0.0121548	0.0197182	0.0260752	0.0355577	0.0515309	0.117272	0.046735	0.0748412		28	3.7	2.1	2.59	3.11	3.56	5.8	4.48	4.06
MAIT cell absoulute counts - IT/IN grp										MAIT cell Frequencies - IT/IN grp
	Animal ID										Animal ID
dpi	JK41	KH77	KT88	LP05	NB77	NC04	NC07	NB81		dpi	JK41	KH77	KT88	LP05	NB77	NC04	NC07	NB81
0	0.00467636	0.0121888	0.0017822	0.0299043	0.0155887	0.026876	0.0183366	0.00832174		0	1.16	1.09	1.12	2.04	2.63	3.74	3.11	2.01
1	0.0130445	0.00615188	0.00128544	0.0109788						1	2.05	0.68	0.66	1.15
2		0.00678897	0.00862286	0.0024696	0.00510462	0.00633604	0.0030051	0.00307134		2	0.36	2.05	0.92	1.78	0.76	0.76	0.5	0.44
3	0.0071064	0.00266188	0.00760864	0.00692723	0.00385069	0.00541076	0.00324813	0.00374776		3	0.94	0.41	0.77	1.07	0.77	0.61	0.5	0.34
7	0.00948753	0.0110064	0.0193415	0.0249573	0.0135349	0.0120267	0.0115765	0.0044825		7	0.87	0.78	1.31	1.06	0.85	0.64	0.56	0.38
14	0.043935	0.0370421		0.0405675	0.0285014	0.0415366	0.0401436	0.0269296		14	3.71	1.98	1.92	2.85	1.49	1.53	1.98	1.1
21	0.0072864	0.0083336	0.00454377	0.0281616						21	0.86	1.01	0.76	1.12	0.47
28	0.00427062	0.00533725	0.00535228	0.0159214	0.00839217	0.0061722	0.00540736	0.0053458		28	0.76	0.74	0.7	1.38	0.42	0.42	0.23	0.66

## Sheet: Fig. 3 data
Activated T cell subsets (%HLA-DR+ )											BAL Gamma delta T cells and Viral loads
CD4+ T cell Frequencies - Aerosol grp
	Animal ID									dpi	Aerosol	BAL γδT frequency (% of CD3 T)	VL in BAL (SARS-CoV-2 copies/mL)		dpi	IT/IN	BAL γδT frequency (% of CD3 T)	VL in BAL (SARS-CoV-2 copies/mL)
dpi	IJ01	IR12	JG28	KN90	NB76	NB78	NB86	NC06		1	IJ01	17.9	1.36075e+06		1	JK41	4.37	164433
0	6.73	2.97	16.1	3.06	0.75	0.76	1.15	0.22			IR12	10.3	1.96745e+06			KH77	5.01	687569
1	18.4	7.53	15.9	7.96	1.01	1.01	2.26	0.44			JG28	7.63	4.59506e+06			KT88	5.36	8524118
2	12.7	3.82	12.5	5.86	0.43	0.74	1.33	0.41			KN90	16.6	6887200			LP05	4.46	1
3	9.02	3.53	11.5	2.78	0.39	0.6	0.46	0.28		6	IJ01	6.72	333694		7	JK41	4.48	1
7	5.77	3.72	7.09	2.88	0.31	0.84	0.065				IR12	4.75	25682.1			KH77	5.86	89431.1
14	5.88	2.89	4.35	1.65	0	0.49	0	0			JG28	4.18	73522			KT88	6.17	1
											KN90	3.17	763912			LP05	4.45	292820
CD8+ T cell Frequencies - Aerosol grp										1	NB76	7.73	637483		1	NB77	8.57	859260
	Animal ID										NB78	16.4	4894709			NB81	7.01	456117160
dpi	IJ01	IR12	KN90	JG28	NB78	NC06	NB86	NB76			NB86	9.9	26301440			NC04	5.83	518708100
0	34.1	13.1	36.8	16.4	13	8.78	30.2	5.85			NC06	10.9	2.83487e+06			NC07	10.1	36062988
1	42.2	16.5	23.1	15.2	10.6	6.02	16.6	5.1		6	NB76		79411		7	NB77	6.89	567242
2	35.5	10.4	20.6	15.7	5.56	6.01	15.1	3.21			NB78	7.36	844787			NB81	6.91	1.4751e+06
3	35.9	14.3	23.2	12.8	5.98	4.19	7.12	2.69			NB86	6.99	1.77555e+06			NC04	6.06	7673372
7	15.4	8.38	10.6	7.11	2	2.32	5.23				NC06	9.03	850871			NC07	6.04	67850340
14	15.4	26.4	25.2	7.05	1.4	1.22	4.42	2.12
Gamma delta T cell Frequencies - Aerosol grp
	Animal ID
dpi	IJ01	IR12	KN90	JG28	NB78	NC06	NB86	NB76
0	38.4	21.7	56.8	19.8	24.3	15.1	27.1	13.9
1	56.3	40.7	60.7	46.3	34.8	29.8	30.4	50.1
2	51	37.6	60.2	47.6	23.1	30.5	23.9	31.4
3	43.8	41.7	66.8	39.9	22.3	27.5	26	19
7	18.2	18.3	23.7	13.5	12	9.09	5.87
14	24.1	24.9	31.9	14	12.1	15.7	21.2	21.2
MAIT cell Frequencies - Aerosol grp
	Animal ID
dpi	IJ01	IR12	KN90	JG28	NB78	NC06	NB86	NB76
0	32.9	9.29	22	14.1	7.7	5.51	31.2	5.78
1	48	35.3	31.5	46.1	12.3	9.57	18.1	9.37
2	28.7	17.3	25.4	23.2	7.61	8.1	16	5.04
3	22.9	11.8	20.1	14.5	4.58	5.45	10.9	8.06
7	19.2	11.5	24.4	21.5	3.36	4.19	7.6
14	13.1	7.64	15	11.2	2.88	2.79	5.92	7.19
CD4+ T cell Frequencies - IT/IN grp
	Animal ID
dpi	JK41	KH77	KT88	LP05	NB77	NB81	NC04	NC07
0	3.23	4.36	3.08	2.16	0.17	0.27	0.53	0.4
1	2.11	1.53	0.5	1.81
2	4.7	1.99	2.59	2.3	0.43	0.62	0.82	0.37
3	3.8	3.91	3.1	4.35	0.27	0.29	0.65	0.19
7	3.21	3.16	3.17	1.99	0.41	0.28	0.53	0.23
14	1.05	1.85	1.14	1.02	0.42	0.24	0.35	0
CD8+ T cell Frequencies - IT/IN grp
	Animal ID
dpi	JK41	KH77	KT88	LP05	NB77	NB81	NC04	NC07
0	13.8	12.6	10.3	16.5	5.98	5.16	6.85	2.74
1	3.27	3.86	0.72	4.86
2	48.8	3.48	6.32	4.75	9.19	12.1	17.9	6.4
3	45.9	42.6	32	38.9	40.9	13.4	21.3	13.1
7	64.2	52.4	35.9	38.3	23.6	15.1	18	14.7
14	32.7	15.2	19.6	18.1	8.9	1.08	1.51	0.88
Gamma delta T cell Frequencies - IT/IN grp
	Animal ID
dpi	JK41	KH77	KT88	LP05	NB77	NB81	NC04	NC07
0	35.5	26.1	27.1	19.9	12.4	24.8	19.9	15.3
1	12.5	13.5	8.65	12.4
2	58.7	14	13.3	9.98	10.3	24.1	19.8	19
3	50	57	33.9	61.4	38.6	44.7	51.1	36.1
7	39.2	38	31.5	35.7	16.8	20.3	29.5	15.3
14	21.9	19.9	18.1	11.7	20.5	20.3	24.4	14.2
MAIT cell Frequencies - IT/IN grp
	Animal ID
dpi	JK41	KH77	KT88	LP05	NB77	NB81	NC04	NC07
0	9.16	15.6	7.51	10.7	7.48	6.17	5.54	3.41
1	7.5	17.1	17.1	10
2	12.1	13.4	16.8	10.8	6.02	8.7	17.1	8.9
3	17.8	22.4	11.5	19.3	16.3	16.1	20.9	12.3
7	9.95	16	11.4	8.56	8.4	10.2	12.4	7.68
14	23.4	20.1	25.1	33.4	10.9	8.6	10.5	6.98

## Sheet: Fig. 4 data
PBMC γδ T cell CXCR3, CCR6 and GrB expression
CXCR3+ γδ T cells				CCR6+ γδ T cells				GrB+ γδ T cells
dpi	Aerosol	IN/IT		dpi	Aerosol	IN/IT		dpi	Aerosol	IN/IT
d0	41.5	70.6		d0	2.96	5.45		d0	18	7.58
	44.3	42.8			2.54	2.58			20.8	3.44
	39.9	67.4			3.87	4.34			29.2	3.51
	35.4	69.6			2.11	3.78			8.29	5.13
	56.1	59.7			5.33	5.22			17.9	4.76
	49.5	49.5			5.22	5.42			9.66	11.8
	56	77.7			8.69	3.32			25.8	5.58
	40.8	50.1			2.91	4.35			6.65	6
d1	42.4			d1	3.35			d1	23.1
	51.5				3.63				4.87
	45.7				3.32				10.6
	52.1				4.62				3.33
	73.6	84.8			6.52	53.7			14.3	54.3
	77.1	83			4.38	53.4			11.3	53
	63.1	29.2			9.01	5.76			20.2	1.12
	70.9	85			6.87	47.3			6.87	15.3
d2	38.8	87.8		d2	4.48	40.5		d2	30	13.4
	49.9	83			4.52	55.5			9.17	12.3
	38.8	77.8			2.17	40.3			39.5	26.6
	51.1	87.4			3.02	46.2			6.12	19.6
	62.2	30.8			2.28	27.3			54.3	4.94
	72.2	82.9			2.99	50.6			29.6	60.7
	52.3	85.2			5.17	52.4			39.1	66.9
	63.1	84.6			5.11	57.5			23.1	66.1
d3	34.4	66.9		d3	3.94	42.1		d3	19.1	38.3
	37.2	60.4			2.12	41.2			11.4	31.5
	49.5	70.4			14	47.9			16.9	31.1
	54.8	73.4			24.6	48.5			34.3	19.1
	59.4	20.4			4.57	15.1			38.7	33.3
	65.1	26.3			6.63	23.3			19.4	27.9
	66.7	26.3			2.73	14.7			25.5	42.9
	54.8	29.8			66	14.8			25.8	8.19
d7	38.8	27.1		d7	12.4	15.1		d7	79.1	76.9
	50.7	24			13.4	10.1			63.6	77.3
	70.1	46.6			13.9	13.2			61.5	57.4
		41.3				14.6				66.1
	62.4	26.3			66	31.9			75.4	23.9
	72	29.8			43.9	27.1			47.2	29.3
	46.7	24.8			73.5	23			72.1	47.7
	60.1	25.5			29.4	20			67.9	10.1
d14	22.9	18.1		d14	8.26	9.21		d14	43.1	63.2
	25.2	17.2			15.6	14.3			16.3	52.7
	37.8	14.8			15.2	16.2			35.7	61.2
	52.2	20.7			60.9	10.8			26.1	57.7
	38.5	11.7			61.5	9.73			46.2	10.95
	37	7.15			39.1	7.43			43.5	10.7
	23.5	6.67			29.4	9.09			64.7	21.82
	44.3	16.1			24.3	38			80	27.8
d28	58.8	19.5		d28	12.7	19.8		d28	56.4	22.4
	65.4	21.8			10.8	23.7			59	33.7
	22.6	12.9			7.9	17.4			64.8	26.8
	19.4	23.1			9.81	17.5			67.3	19.2
	43.1	38.6			9.25	15.6			25.4	10.4
	46.7	40.3			11.6	12.3			16.3	7.96
	45.2	36.8			5.62	27.4			21.6	30.4
	51.6	36.2			9.4	16.1			6.03	5.31

## Sheet: Fig. 5 data
Vδ1 and Vδ2 γδ T cell frequency and phenotype in PBMC
% Vδ1+ T cells			% of Vδ1+ T cells									% Vδ2+ T cells				% of Vδ2+ T cells
			HLA-DR+		CXCR3+		CCR6+		GrB+						HLA-DR+		CXCR3+		CCR6+		GrB+
dpi	Aerosol	IT/IN	Aerosol	IT/IN	Aerosol	IT/IN	Aerosol	IT/IN	Aerosol	IT/IN		dpi	Aerosol	IT/IN	Aerosol	IT/IN	Aerosol	IT/IN	Aerosol	IT/IN	Aerosol	IT/IN
d0	4.31	5.97	17.7	11.9	47	62	1.19	1.98	48.5	26		d0	0.7	1.41	47.6	13	11	12.1	2.3	24.7	33.7	23.3
	3.43	6.99	9.05	17.4	44.2	62.1	1.49	2.74	67	17.5			2.47	4.57	6.98	3.43	4.13	13.5	4.71	19.1	59.2	9.33
	3.47	4.72	9.58	17.6	40.1	70.7	1.74	4.08	60.3	8.8			0.91	0.67	15.2	22.6	7.21	18	12.9	35.9	56.7	6.77
	3.8	5.48	11.9	10.3	44.7	51.8	1.62	1.43	40	37.1			0.9	0.51	15.1	23.8	13.3	17.5	13.4	22.4	21.6	18.9
	6.17	3.72	27.4	25.1	70.5	72.6	2.86	3.14	11.9	2.95			1.2	1.87	54.7	25.6	31	21.8	3.26	18.1	16.3	19.2
	4.8	2.44	18.2	18.6	68.4	63.6	2.13	2.51	4.89	10.6			0.96	1.17	66.2	49.6	32.5	10.9	1.72	26.3	11.9	20.5
	4.5	7.2	46.2	21.7	59.9	68.1	3.92	1.04	14.6	5.68			1.31	4.32	35.1	27.4	7.82	21.8	5.94	11.9	18.5	10.1
	6.08	4.83	19	14.3	56.8	54.1	1.32	2.63	9.42	3.45			1.51	2.67	28.2	52.2	27.9	13.6	1.83	12.9	13.7	10.7
d1	8.75	13.7	25.3	5.4	66.7	73.9	2.23	20.3	44.3	22.8		d1	0.71	0.99	25.7	9.52	33.6	24.4	9.26	16.4	40.7	26.2
	17.2	14.2	17.6	19.9	64.1	65.1	2.25	13.7	30.7	12.3			1.93	2.55	34.8	2.86	27.4	24.6	4.45	7.76	6.67	18.9
	8.9	8.91	16.3	14.4	69.3	72.3	1.04	15.9	22.9	12.7			0.78	0.27	37.5	6.82	20.7	34.1	12	13.8	22.2	28.4
	13.1	10.2	38.4	17.3	74.1	52.3	1.51	18.6	12.8	30.4			1.15	0.24	21	9.17	33.3	39.4		13.9	11.3	33.9
	19.1	9	59.5	3.38	87.4	55.3	2.97	19	3.29	18.4			2.4	1.68	91.5	3.2	49.5	12.9	17.1	15.2	7.51	26.8
	14.4	6.54	40.2	6.78	87.8	62.8	2.15	12.3	2.67	15.5			2.19	0.46	77.8	28.9	37.4	21.9	15.4	31.1	5.95	37.8
	14.2	11.4	60.6	2.77	68.3	20.2	6.38	2.59	5.47	24.6			1.33	0.95	75.1	4.3	24.9	8.6	18.3	7.47	24.9	32.3
	23.4	11.6	46.9	2.19	82.6	62.5	3.5	13.3	6.56	3.24			2.01	2.3	76.2	3.74	44.6	10.9	20.6	9.95	11.3	11.7
d3	3.54	13.6	15.6	5.3	29.1	71.3	0.99	12.6	57.1	22.5		d3	0.37	0.62	24.7	4.55	11	19.7	5.08	11	46.9	32.8
	7.45	6.71	17.5	18.2	47.2	45.7	1.31	22.5	34.9	40.9			1.16	2.17	19.9	1.83	12	19	7.38	4.74	18.3	39.2
	9.68	9.01	11.4	15	76.1	70.8	15.1	22.7	18	17.6			0.47	0.28	40.7	9.71	16.5	23.3	7.35	7.69	27	26.2
	11.8	8.95	5.93	11.6	66.9	38.1	20.2	23.7	24.3	50.8			0.5	0.28	31.7	3.45	21.4	27.6	43.8	7.69	33.9	44
	5.84	3.47	37.9	3.83	72.8	58.4	1.86	44.4	23.7	25.3			1.43	1.82	54.9	1	20.2	5.91	66.7	20.1	12	24.7
	5.32	5.9	37.1	6.21	68.1	41	1.55	27.3	10.4	28.4			1.05	0.54	52.1	7.19	14.2	6.59	33.3	27.7	15.7	40.1
	6.73	6.28	61.7	2.28	72.4	42.9	3.94	23.3	9.86	46.3			0.98	3.28	31.3	0.61	10.6	7.33	21.1	21.5	23.3	30
	6.18	8.45	36.4	5.02	56.7	51.3	1.41	18.8	17.8	9.39			1.62	2.35	53.9	2.64	14.5	6.37	36.2	25.8	28.5	8.47
d7	3.82	3.46	6.3	2.53	56.6	13.8	13.8	11.9	37	84.8		d7	0.23	1.07	7.94	3.24	21.2	5.42	15.2		86.2	70.3
	5.77	4.56	4.71	1.01	68.1	12.5	19.8	6.62	34.4	89.8			1.99	2.62	5.95	0.88	12.6	3.66	14.7		59.8	67.9
	6.57	2.75	1.47	3.09	55.8	48	9.51	14.2	50.2	52.1			0.35	0.31	3.5	0.98	20.5	10.2	9.7		74	46.2
		5.31		1.82		10		7.3		88.2				0.22		7.14		4.2	17.3			63
	3.39	2.54	5.73	2.82	69.3	38.6	22.1	44	37.8	21.9			0.28	1.53	18.4	0.93	21.1	3.27	9.09	16.9	30.6	20.8
	2.65	3.4	8.07	2.35	69.8	29.6	21.7	31.3	17	33.9			0.87	0.37	25.4	13.4	17.1	7.72	18	14.8	29.8	38.8
	3.67	4.4	9.79	1.49	67.5	18.8	35.3	16.8	30.5	63.1			0.78	3.12	18.2	0.69	16.9	2.82	9.2	9.49	42.8	28.6
	5.33	2.35	6.04	2.26	81.3	39.4	24.7	18.3	22.6	12.6			1.31	1.07	7.33	3.61	41.2	3.49	35.8	12.1	40.1	11.8
d14	2.56	4.68	3.42	2.41	34	9.37	5.13	11.2	70.7	82.1		d14	0.32	0.87	13.6	10.4	13.6	3.76	8.54	13.1	32.2	30.1
	3.15	5.6	2.62	2.27	29.3	17.4	14.4	13.3	43.2	77.9			2.05	4.12	10.7	0.41	7.38	4.53	11.1	3.89	23.5	33.3
	2.73	6.8	5.32	2.26	30.2	20.7	9.98	20.6	62.3	69.8			0.41	0.59	17.6	4.62	8.82	15.4	5.83	5.7	38.2	9.23
	11	5.96	7.14	1.03	51.7	13.8	37.8	7.29	36.6	91.2			0.74	0.19	25	7.69	6.25	4.62	4.4	3.64	12.5	53.8
	6.55	2.29	11.4	9.81	35.2	23.7	41.9	10.9	26.7	41			1.5	2.52	21.7	9.44	16.7	2.05	14	16	4.17	20.6
	4.93	2.14	14.6	13.4	33.2	29.6	31.8	9.66	31.4	48.7			2.48	1.09	20.4	65.5	19.1	4.44	31.9	33.2	7.8	17.8
	7.6	4.59	28.1	6.39	28.1	10.1	29.8	6.12	35.1	64.9			2.53	4.78	26.3	35.6	21.1	1.05	21.5	28.6	10.5	13.3
	4.53	7.72	7.19	4.19	27.5	9.05	14.1	19.4	65	15.6			0.66	2.51	16.8	26.3	4.26	0.52	12.2	13	4.26	7.73
d21	2.62		10.5		39.9		22.1		62.6			d21	0.16		2.17		8.7		22.1		63
	6.87		13.6		40.4		26.8		54.4				0.62		1.96		10.8		26.8		58.8
	2.45		7.96		32.7		22.4		55.4				0.28		3.73		8.96		22.4		61.2
	6.11		5.75		30.1		24.9		47.2				0.3		1.02		7.14		24.9		23.5
	1.97	2.99	3.23	2.92	36	44.1	26.8	31.3	41.1	20.5			0.15	0.95	9.09	1.67	6.06	5.28	26.8	31.3	12.1	17.8
	3.63	3.14	4.46	3.41	59.2	43.7	20.9	30.2	9.94	25.9			0.37	0.69	8	9.86	14	14.1	20.9	30.2	18	25.4
	2.14	3.75	6.24	2.69	33.5	35.1	30.1	20.1	38.9	32.2			0.47	1.65	9.2	2.03	3.68	7.8	30.1	20.1	31.3	12.9
	6.2	4.3	2.69	0.87	44.3	45.6	31.9	23.4	34.3	8.97			0.41	1.24	1.49	4.02	14.9	4.52	31.9	23.4	10.4	9.55
d28	2.95	0.86	4.31	6.7	27.9	31	25.7	13.9	53.6	38.8		d28	0.45	0.24	6.34	1.52	6.1	3.03	25.7	13.9	66.1	32.1
	2.55	4.07	4.9	1.71	28.5	8.65	28.9	3.88	53.6	88.9			0.48	0.22	5.39	12.1	7.55	2.72	28.9	3.88	56.1	56
	0.92	2.65	3.69	9.1	21.6	9	11.4	6.45	51.4	73.3			0.45	3.4	0.87	1.39	1.17	2.39	11.4	6.45	39.9	61.8
	0.75	2.26	7.68	7.72	21.1	20.5	19.1	13.7	63	44.8			0.21	0.56	2.4	3.31	2	2.65	19.1	13.7	69.2	49
	1.56	2.04	5.75	1.15	32.2	18.8	19.5	8.33	23.4	50.5			0.37	1.78	1.52	0.47	1.83	0.7	19.5	8.33	41.8	31.7
	2.55	0.73	2.68	5.92	38.2	34.9	18.9	23.7	15.9	13.2			0.34	0.61	1.81	2.23	6.02	1.21	18.9	23.7	19.9	26.3
	1.47	0.74	1.79	3.49	40.6	31.6	16.1	20.7	27	23.9			0.35	0.33	3.23	3	5.38	0.82	16.1	20.7	7.53	32.4
	1.99	1.35	1.9	1.54	41.5	18	16.2	8.83	3.43	5.57			0.31	0.7	9.76	0.99	2.44	0.33	16.2	8.83	13.4	8.37

## Sheet: Fig. 6 data
T cell subpopulation frequencies (% of CD3+ T cells) in tSNE plot
RM-Aerosol group				RM-IT/IN group				AGM-Aerosol group				AGM-IT/IN group
	0 dpi	1 dpi			0 dpi	2 dpi			0 dpi	1 dpi			0 dpi	2 dpi
CD4 T	37.6	11.1		CD4 T	56.4	37.4		CD4 T	8.55	1.88		CD4 T	2.74	6.88
	52.8	23.3			35.8	34.1			10.4	4.27			18.6	12.5
	33.2	19.9			55.4	32.1			4.15	1.58			23.6	14.3
	49.5	17			55.5	36.1			15	2.79			16.3	8.27
CD8 T	35.1	38.4		CD8 T	24.5	28.3		CD8 T	66.6	70.7		CD8 T	66.8	57.3
	29.2	36.8			51.3	45.7			59.2	47			33.3	28.3
	46.6	36			18.8	46.3			72.1	65.9			36.3	35.2
	30.1	34.7			27.9	39.4			57.7	60.3			50.4	41.5
MAIT	3.94	2.08		MAIT	1.16	0.36		MAIT	2.48	4.51		MAIT	2.63	0.76
	1.62	2.09			1.09	2.05			3.55	3.32			3.74	0.76
	0.89	1.14			1.12	0.92			1.46	1.73			3.11	0.5
	0.52	1.12			2.04	1.78			1.67	2.44			2.01	0.44
Gamma delta T	9.6	26.3		Gamma delta T	5.8	9.84		Gamma delta T	9.14	9.17		Gamma delta T	9.68	15.1
	9.26	15.9			5.48	9.75			6.88	21.8			12	12
	6.13	14.3			13.8	10.1			7.27	12			8.99	11
	11.1	26.7			8.5	11.2			7.9	14.8			9.05	14.8
Vδ1+ T	6.17	19.1		Vδ1+ T	3.72	9		Vδ1+ T	4.31	8.75		Vδ1+ T	5.97	13.7
	4.8	14.4			2.44	6.54			3.43	17.2			6.99	14.2
	4.5	14.2			7.2	11.4			3.47	8.9			4.72	8.91
	6.08	23.4			4.83	11.6			3.8	13.1			5.48	10.2
Vδ2+ T	1.2	2.4		Vδ2+ T	1.87	1.68		Vδ2+ T	0.7	0.71		Vδ2+ T	1.41	0.99
	0.96	2.19			1.17	0.46			2.47	1.93			4.57	2.55
	1.31	1.33			4.32	0.95			0.91	0.78			0.67	0.27
	1.51	2.01			2.67	2.3			0.9	1.15			0.51	0.24

## Sheet: Fig. 7 data
BAL γδ T cell frequency and phenotype
	Frequency of γδ T cell subsets	Healthy								SARS-CoV-2+ Aerosol d28								SARS-CoV-2+ IT/IN d14								SARS-CoV-2+ IT/IN d28
	γδT	37.9	27.8	25.4	18.5	17.5	30.1	25.1	18.5	5.19	67.7	18.7	31.2	3.74	2.11	6.23	3.15	5.26	9.89	12.2	7.42	17.6	5.45	8.31	4.75	3.26	3.67	7.34	4.56	10.5	7.84
	Vδ1 T	25.9	21.5	12.9	14.8	5.13	17.2	18.5	14.1	4.59	18.9	6.76	7.11	2.21	0.42	3.78	2.21	2.17	1.64	2.4	1.44	2.6	1.22	1.63	2.81	2.84	8.03	2.57	1.61	4.62	1.1
	Vδ2 T	12	6.3	12.5	3.7	12.37	12.9	5.5	3.9	11.1	42.7	6.49	4.91	6.92	4.27	6.77	2.84	0.89	10.9	13.4	5.45	17.2	1.59	5.54	3.34	4.21	9.13	4.55	4.84	13.5	6.71
	% HLA-DR-positiive	Healthy								SARS-CoV-2+ Aerosol d28								SARS-CoV-2+ IT/IN d14								SARS-CoV-2+ IT/IN d28
	γδT	15.3	22.9	12.7	21	16	11.3	7.8	9.7	15.7	17.8	9.05	11.4	16	5.48	28.1	14.7	25.3	25.6	22.8	17	36	10.3	8.28	18.7	19.1	10.6	22.7	36.5	0.71	0.19
	Vδ1 T	12	10.5	11.18	9	11.7	9	7.1	11	16.4	22.3	17.1	15.2	21.3	10.3	23	13.2	42	27.5	35.8	32.7	23.7	24.7	19.88	29.7	22.7	8.18	34	41	1.08	1.54
	Vδ2 T	10.6	12.4	12	7.19	12.7	7.5	7.9	11.1	8.77	13.2	12	12.1	13.2	4.91	23.4	9.15	20.6	20.4	22	17.3	44.7	9.5	8.49	13.3	15.3	5.62	15.4	11.5	0.19	0.25
	% GrB-positiive	Healthy								SARS-CoV-2+ Aerosol d28								SARS-CoV-2+ IT/IN d14								SARS-CoV-2+ IT/IN d28
	γδT	14.2	8.9	16.4	7.39	9.2	10.6	11.1	9.8	17.7	8.58	20.4	15.9	16.1	22.3	11.1	21.7	27.3	26.4	22.7	22.6	40.4	64.6	89.2	66.9	21.2	26.9	13.4	8.39	11.2	13.6
	Vδ1 T	15.3	11.7	13.16	18.97	7.4	11.8	15.6	12.9	69.1	78.6	27.7	23.6	33.7	33.8	14.9	23.7	55.9	33.3	22.9	18.6	36.6	32.1	71.4	43.4	31.3	21.7	8.16	8.97	12.4	13.8
	Vδ2 T	11.8	12.4	7	8.2	1	13.5	8	10	16.3	5.61	41.1	57.2	10.7	20.4	15.2	12.1	22.2	32.2	23.5	11	36.8	64.1	88.4	74.5	19.8	22.4	10	6.2	11.7	23.5
	% CD161-positiive	Healthy								SARS-CoV-2+ Aerosol d28								SARS-CoV-2+ IT/IN d14								SARS-CoV-2+ IT/IN d28
	γδT	0.981	1.07	0.598	0.67	1.12	0.89	1.2	1.5	0.26	0.5	0.32	0.47	0.68	0.63	1.19	0.95	3.23	11.5	5.39	0.94	0	1.02	0.57	3.99	0.83	0.28	0.48	0.23	0.084	0.019
	Vδ1 T	0.87	0.75	1.03	0.76	0.51	0.93	1.1	1.3	0.73	1.2	0.89	1.45	1.44	0.94	2.53	1.36	10.9	12.6	3.44	0.68	1.08	1.68	0.76	7.14	3.59	0.13	0.68	0.64	0.19	0.25
	Vδ2 T	0.72	0.45	1.69	0.75	0.3	0.64	0.97	1.2	0.24	0.4	0.46	2.7	2.48	1.27	2.04	4.53	1.98	8.15	5.86	0.93	0.18	0.87	0.49	2.39	0.65	0.34	2.69	0.85	0.08	0.49

## Sheet: Fig. 8 data
BAL Cytokines (log2-transformed raw fluorescent intensity values)
	SubjectID	Group	GM-CSF	IFN-gamma	IL-1 beta	IL-12p70	IL-17A	IL-18	IL-23	IL-4	IL-5	IL-6	TNF-alpha	CXCL13	Eotaxin	IL-8	IP-10	I-TAC	MCP-1	MIG	MIP-1 alpha	MIP-1 beta	G-CSF	IFNa	IL-1RA	IL-15	IL-7	sCD40L
RM-Aerosol group	IJ01	d1	0.888889	1.16667	0.928571	0.948276	1.21429	0.888889	1.08824	1	0.9375	1.1	1	1.0625	0.987606	0.72862	0.9	0.488419	0.471412	0.857143	1.25806	1.16817	1.78776	0.952381	1	0.884956	0.76	1.16466
	IR12	d1	1.25	1.05882	0.916667	1.125	1.03175	1.04	0.894737	1.14583	1.33333	1.17778	0.933333	0.785714	0.642012	1.14395	1.03448	1.32754	0.669743	0.874419	1.04167	1.01895	1.11111	1.04167	0.909091	0.952381	1.06667	1.15352
	JG28	d1	0.448276	1.04	1	1.11111	1.06667	0.9	1.1875	0.69231	0.92647	0.56757	1.04348	1.05263	1.52107	0.73342	1.07143	0.625	0.706547	0.882353	1.08696	1.44406	1.08182	0.845714	0.300708	0.913043	0.62857	1.32667
	KN90	d1	1.11111	0.894309	1.26	1.2	1	0.965517	0.970588	0.91667	1.09091	1	1.11429	1.06383	0.921852	1.21797	1	1.17314	0.899791	0.94	0.9	1.25992	0.922581	1.15789	0.862963	1	1	1.03636
	IJ01	wk1	1.11111	1.05556	0.971429	0.948276	1	0.962963	1.08824	1	1	1	0.9375	1.83125	0.894366	1.31779	0.7	0.755287	0.753792	0.982143	1.09677	1.23724	1.20408	0.952381	0.895522	0.884956	0.84	1.06714
	IR12	wk1	1.125	1.17647	1	1.375	1.19048	1.12	0.868421	1.10417	1.21667	1	1.13333	1.57143	0.551203	1.4977	1.03448	1.49275	0.883924	1.09302	0.916667	1.11495	1.14815	0.958333	0.977273	1.09524	1.06667	1.47535
	JG28	wk1	0.517241	0.88	1	0.888889	1	0.853333	1.0625	0.69231	0.68529	0.64865	1.04348	1.23684	1.71497	0.84252	1	0.679054	0.870466	1.00619	1.17391	1.53356	1	0.771429	0.277123	0.913043	0.62857	1.304
	KN90	wk1	1.11111	0.97561	1.3	0.8	1.15385	1.17241	0.929412	1	1.09091	0.81818	1	1.67553	1.73117	1.43178	1.21667	1.89806	0.946764	1.14	1.18	1.57752	0.903226	0.894737	1.09259	1.12381	1	1.20808
	IJ01	wk2	0.955556	1.31111	0.971429	0.948276	1.28571	1	1.11765	1	1.475	1	1.25	2.09375	1.05521	1.14991	0.78	0.295065	0.196033	0.982143	0.903226	1.29429	1.25714	0.857143	1.10448	1.0177	0.64	1.41696
	IR12	wk2	1.25	1.35294	1.05	1.25	1.19048	1.04	0.973684	1.04167	1.16667	1.22222	1.06667	1.0619	0.769941	1.57774	1.03448	1.46377	0.726081	1.02326	1.04167	1.08758	1.05926	1	1.04545	0.952381	1.06667	1.3507
	JG28	wk2	0.434483	1.04	1	0.888889	0.866667	0.866667	1.125	0.69231	0.60294	0.64865	1	1.05263	1.56435	0.59125	0.857143	0.63964	0.772492	0.860681	1.02609	1.45267	0.931818	0.6	0.26533	0.826087	0.6	1.18
	KN90	wk2	0.888889	0.894309	1.2	1	1	0.931034	0.958824	0.91667	1	1	1	1.21277	1.52471	1.17887	1.16667	2.01133	0.758873	1.14	1.1	1.33097	0.935484	1.15789	1.02963	1.07619	1.08421	1.30303
	IJ01	Wk4/necropsy	4.3	0.944444	0.857143	1.25	1.04286	0.948148	1	1.09091	0.7875	1	1	1.09375	0.818592	1.14991	0.65	0.961732	0.3979	0.957143	1	1.17117	0.665306	1	0.671642	0.929204	1.04	1.01413
	IR12	Wk4/necropsy	1.125	1	1	1.14286	1.26984	1.12	0.947368	1.14583	1	1	1	0.990476	0.972387	1.15739	1.12069	1.37681	0.857212	1.04651	0.958333	0.970526	1.07407	1	0.954546	0.980952	0.93333	0.988028
	JG28	Wk4/necropsy	0.344828	0.88	1.09091	1.25	0.933333	0.9	1.125	0.84615	0.61765	0.64865	1.04348	1.05263	1.75691	0.7769	0.928571	0.940315	0.846915	0.93808	1.11304	1.49225	0.831818	0.76	0.251179	0.869565	0.64571	1.21333
	KN90	Wk4/necropsy	1	0.813008	1.3	1	0.846154	1.08966	0.911765	0.83333	1.09091	0.72727	1.14286	1.09043	1.44388	1.50749	0.916667	1.20226	0.551775	1.02	1.05	1.33431	1	1.15789	0.962963	1.09524	1.03158	1.21212
AGM-Aerosol group	NB76	d1	0.777778	1.20833	1.05882	1.125	1	1.02609	0.9375	0.91667	1.57143	1	1.41176	1.30952	1.05247	0.94118	1.30769	1.10994	1.4307	0.906897	1.16	1.56087	0.875	0.863636	0.688623	0.904762	0.8	1.95349
	NB78	d1	0.888889	1.34615	1	1.14286	1.3	0.816667	1.10345	1.1	1	0.88889	1.33333	1.033	0.877597	0.91837	1.21429	1.14122	1.15053	1.06667	0.807692	1.2768	1.04762	0.833333	1.2037	1	0.97333	1.23768
	NB86	d1	1.11111	0.97561	1.3	1.125	1.2	1.15652	1.07143	1	1.10417	1.125	1.2	0.852632	1.80788	1.89474	1.08434	0.971963	2.76339	0.981735	1.41593	1.32704	1.16471	1.0119	1.0339	0.980952	1.05882	1.29231
	NC06	d1	1	1.25	0.909091	0.888889	1	0.93	1.06897	1.11111	0.88333	1	0.923077	0.727273	0.770601	0.88889	1.15789	0.425234	0.45165	0.83691	0.852174	0.683824	1	1.04348	0.9375	1.05263	0.97143	1.03982
	NB76	wk1	0.888889	1.08333	0.941176	1.125	1.125	1.13044	0.925	1	1.14286	0.88889	1.17647	1.44286	2.35572	1.11765	1.30769	1.47992	2.99814	0.993103	1.36	1.62609	0.858333	1	0.621258	0.952381	0.86667	2.11628
	NB78	wk1	1.06667	1.19231	1.18182	1.28571	1.2	1	1.10345	1.1	0.89231	1	1.13333	1.08911	0.875351	1.07143	1.07143	0.980916	1.6232	1.03333	1.15385	0.976	1.09524	1	0.981482	1.2	1	0.83942
	NB86	wk1	1	1.05691	1.06	1.125	1.06667	1.06957	1.14286	0.96	1.35417	1	1.15385	1.59649	2.30542	1.55789	0.963855	1.28972	3.35268	0.931507	1.22124	2.47799	1.16471	0.77381	1.11864	0.952381	0.88235	1.31077
	NC06	wk1	1.125	1.13	1.09091	0.888889	1.04615	1.1	1	1.22222	0.91667	1.28571	1	0.763636	1.48241	1.16667	1	0.752336	0.945631	1.21459	1.24348	0.698529	1.04	1.2	1.21875	0.926316	1	1.09735
	NB76	wk2	1	0.875	0.823529	1.125	0.875	0.956522	0.90625	0.96667	1.07143	0.88889	0.882353	1.2381	1.2277	0.94118	1	1.20507	1.29767	0.87931	1.04	1.53913	1	0.909091	0.520958	0.857143	0.86667	1.48605
	NB78	wk2	1.11111	1.38462	1.09091	1.14286	1.6	1.04167	1	1	1.07692	0.88889	1.38333	1.11551	0.969118	1.17347	1.25714	1.15496	1.41787	1.15	1.34615	1.688	1.09524	1.14444	1.12963	1.05	0.97333	1.38551
	NB86	wk2	1.06667	0.894309	1.1	1.125	1.2	1.08696	1.14286	1.1	1.14583	1	1	1.11579	1.17537	1.15789	0.903614	0.892523	1.08929	0.890411	1.06195	1.27044	1.20588	0.565476	0.966102	0.857143	1	0.994872
	NC06	wk2	2.125	1.08	0.909091	0.777778	1.04615	1.1	1.03448	1	1.88333	1.22857	2.2	0.659091	1.61604	0.77778	0.842105	0.5	0.853592	0.922747	1.04348	0.698529	1.12	1.13043	1.09375	1	0.97143	1.5708
	NB76	Wk4/necropsy	1.11111	0.708333	0.705882	1.03448	0.75	0.956522	0.9375	1	0.85714	1	0.882353	1.78571	4.5362	0.94118	1	1.22622	1.9814	0.672414	0.76	0.978261	0.816667	0.727273	0.321856	0.857143	1	1.11628
	NB78	Wk4/necropsy	1.11111	1.1	1	1.125	1.3	0.958333	1	0.9	1	0.88889	1.25	1.27063	1.07019	1.22449	1.18571	1.42595	2.12208	1.05	1.34615	1.312	1.04762	1.05556	1.14815	0.98	1.06667	1.07826
	NB86	Wk4/necropsy	1	1.13821	1.36	1.11111	1.24	1.08696	1.10714	1	2.39583	1	1.07692	1.98246	2.9064	1.63158	0.963855	1.09346	3.10982	1.01598	1.28319	1.13585	1.14706	0.952381	0.728814	0.904762	0.94118	1.15897
	NC06	Wk4/necropsy	1.125	1.15	0.963636	0.8	0.923077	1	1	1.11111	1.16667	1	1.07692	0.968182	3.47884	1.25556	1.21053	0.813084	0.966214	0.879828	1.21739	0.838235	1	1.17391	1.09375	1.15789	1	1.30531
RM-IT/IN group	JK41	d1	1	1	0.769231	0.872727	0.857143	0.888889	1.05882	0.9434	1	0.88889	0.78	0.933333	0.739348	0.72393	1	0.842593	0.763547	0.882353	0.795918	0.861404	0.8	0.934959	0.960784	1.05263	0.85	0.895067
	KH77	d1	1.25	0.896552	0.875	0.75	0.916667	1.03448	0.916667	0.91667	1	1.25	0.857143	0.778571	0.661533	0.7165	1	1.02807	0.627955	0.917431	1.11413	0.880483	0.853658	1.16667	0.860465	0.863636	0.92857	1.00293
	KT88	d1	1	0.841463	0.928571	1	1.09091	0.966667	0.9375	1	1.28571	0.88889	1	0.905405	1.1899	1.91199	1.32727	1.20576	1.38495	0.930233	1.13	1.23871	1.075	0.969697	0.977702	1	1	1.01235
	LP05	d1	0.916667	1.6	1	1	0.857143	1	0.809249	0.87302	0.82192	0.72727	1.56471	1.62562	1.43177	0.65993	1.2	0.796774	0.673203	0.836143	0.909091	1.2152	1.37059	1.375	0.501792	0.909091	1.04348	2.09091
	JK41	wk1	1.2	0.791667	0.923077	1	1.07143	0.851852	1.04706	0.9434	0.92222	1	0.95	0.833333	1.07143	1.22817	0.769231	0.718519	0.926108	0.944272	0.869388	0.906316	0.68	0.813008	0.784314	1	1	0.847534
	KH77	wk1	1.2	0.568966	0.8125	0.916667	1.08333	0.896552	0.916667	0.91667	0.96667	1.125	0.714286	0.714286	0.67216	1.20777	0.963636	1.33333	0.883171	1.07798	1.30435	1.08169	0.878049	0.944444	0.813953	0.909091	1	1.07331
	KT88	wk1	0.888889	0.756098	0.9	0.727273	1	0.833333	1	1	0.85714	0.88889	0.9375	0.810811	1.13045	1.80804	0.909091	0.897119	0.919355	0.949612	1.1	1.12387	0.925	0.878788	0.789022	1.04546	0.88235	1.04074
	LP05	wk1	0.716667	1.44	1	1.11111	0.714286	0.971429	0.942197	0.71429	0.68493	0.87273	1.17647	1.50246	1.52848	0.71376	0.9	0.590323	0.80719	0.448415	0.818182	0.746901	1.11765	1.08333	0.403226	0.863636	0.73913	1.34091
	JK41	wk2	0.86	0.791667	0.846154	0.818182	0.928571	0.962963	1	0.84906	0.88889	1	0.8	0.766667	0.912281	1.25649	0.846154	0.87037	0.763547	0.913313	0.869388	1.00632	0.76	0.918699	0.823529	1	1.1	0.96861
	KH77	wk2	1.075	1.12069	0.9375	0.833333	1	0.931034	1.02778	0.83333	0.91667	1	0.904762	0.821429	0.618021	1.03107	0.963636	0.947368	0.406815	0.963303	1.21739	1.04427	0.894309	0.977778	0.930233	0.845455	1	1.16305
	KT88	wk2	0.844444	0.804878	0.928571	0.909091	1.09091	0.82	1.05	0.90909	1.04286	0.95556	1.125	0.702703	1.0848	2.04097	1.09091	1.13169	0.935484	0.98062	1.03	1.33118	0.915	0.878788	0.943396	1.04546	0.94118	1.15432
	LP05	wk2	0.666667	1.544	0.8	1	0.785714	0.942857	0.895954	0.87302	0.82192	0.72727	1.05882	1.23153	1.59564	0.60005	1	0.470968	0.589869	0.403237	0.681818	0.787135	1.16471	0.958333	0.403226	0.909091	0.69565	1.30682
	JK41	Wk4/necropsy	1	0.791667	1	1	1	1	1.01765	1.03774	0.88889	1	0.85	0.833333	0.76817	2.00755	0.923077	0.903704	0.689655	1.02167	1.17551	1.07719	0.632	0.894309	0.717647	1.05263	1.4	0.984753
	KH77	Wk4/necropsy	1	1.18276	0.9125	0.75	1.16667	1.03448	0.972222	1.05	0.88333	1.125	0.857143	0.875	0.689642	1.1	0.963636	1.22807	0.688456	1.00917	0.951087	1.0503	0.894309	1	1	0.936364	1.11429	1.04575
	KT88	Wk4/necropsy	0.844444	0.914634	1	0.727273	0.909091	0.933333	1.03125	0.72727	0.92857	1	1.0625	0.981081	1.08791	1.72989	1.05455	0.90535	0.774194	1	1.25	1.41505	0.825	1	1.02573	1.04546	0.88235	1.11111
	LP05	Wk4/necropsy	0.75	1.48	1	1	0.785714	0.971429	0.83815	0.84127	0.61644	0.81818	1.29412	1.35468	0.870138	0.63288	1	0.258065	0.309804	0.246123	0.863636	0.622924	1.29412	0.958333	0.408602	1	0.82609	1.20455
AGM-IT/IN group	NB77	d1	0.8	1.11765	0.909091	0.849057	0.846154	1	0.96875	1	0.91667	1.30303	1	0.655172	0.896831	1	0.928571	0.633588	0.711161	0.851163	0.826087	1.23883	0.970874	1	0.934783	0.95	0.94118	0.81
	NB81	d1	1	0.884615	0.909091	0.930233	1.2381	1.09091	1.13793	0.84615	1.27273	1.375	1.0274	0.788584	4.47375	1.57143	0.944444	17.7055	7.33268	15.6483	1.47959	13.4291	1.43478	0.896552	1.18966	1.03158	1.16667	1.12676
	NC04	d1	0.7	1.5	1.11111	0.75	1	0.956522	0.9	0.9	0.91667	0.875	1	1.02083	1.00759	1	1	0.624113	0.675846	0.897436	0.73913	0.830241	0.961538	1	1.31064	0.918367	1	0.681609
	NC07	d1	1	1.16364	1	1	1.07692	1.04762	1.03448	1	1	1	1.08333	0.69697	1.22631	0.97143	0.720339	2.12871	1.16708	1.06977	1.21311	0.835476	0.896552	0.947368	0.472868	0.969388	0.92857	1.15946
	NB77	wk1	1	0.941176	1	0.943396	1.07692	0.982609	0.96875	0.85714	0.75	1.21212	0.963855	0.655172	1.13989	1.06667	0.857143	1.08397	1.44643	1.04651	1.08696	1.05825	1.01942	1.11765	1.1087	1	1.05882	0.94
	NB81	wk1	1.2	3.26923	1.09091	0.930233	1.11111	1.04546	1.06897	0.92308	0.87273	1	1.0274	1.36998	1.25847	1.5	0.944444	17.856	2.03619	16.1636	1.35714	12.2442	1.30435	1	1.03448	1.05263	1.08333	1.21831
	NC04	wk1	1	10.5429	1.22222	0.95	1.25	1	1.03333	1.2	1.16667	1.125	1.23077	2.40833	1.61646	1.15385	1	1.67376	1.35686	1.09231	1	1.01391	0.830769	0.866667	2.90638	0.969388	1.08333	0.764368
	NC07	wk1	1	4.8	1	1.25	0.923077	1.04762	1.03448	1.11111	0.83333	0.875	1.16667	0.924242	1.22114	1.21429	0.550847	2.79868	2.73086	1.2	1.2623	0.809769	0.896552	0.978947	0.682171	0.867347	1.14286	0.939189
	NB77	wk2	0.8	1	0.963636	0.754717	0.923077	1	0.875	0.92857	1.08333	1.21212	1.06024	0.816092	1.81158	1.33333	1	1.13435	1.22679	12.2093	1	9.15534	1.16505	1.05882	1.07826	0.9	0.88235	1.4
	NB81	wk2	1	0.923077	1.09091	1.04651	1.42857	1.09091	1.03448	0.92308	1.14545	1.075	0.958904	0.835095	1.2148	2	0.888889	12.4964	1.09144	13.864	1.66327	10.4259	1.30435	0.896552	0.931034	1.15789	1	2.19718
	NC04	wk2	0.8	1.07143	1.11111	1	1.08333	0.913043	1	0.9	0.83333	1	0.923077	0.645833	0.56939	1.46154	1	0.919149	0.570855	2.28205	1.33043	1.24304	0.792308	1	0.948936	1.02041	1	1.21264
	NC07	wk2	1	0.890909	1	1.25	0.923077	1	0.965517	1.11111	0.83333	1	1.16667	0.878788	1.01149	1.42857	0.508475	2.0132	1.65267	1.13953	1.68852	0.822622	1.03448	1.10526	0.434109	1.17347	0.92857	1.41622
	NB77	Wk4/necropsy	0.76	1	1.18182	0.849057	0.846154	0.956522	0.875	0.71429	0.88333	1.21212	0.843373	0.650575	1.30273	1.06667	0.928571	0.966412	1.01786	3.09302	1	2.34563	1.01942	1.05882	0.913044	0.9	0.88235	1.04
	NB81	Wk4/necropsy	1	0.884615	1	0.930233	1.03175	0.954545	1.10345	0.84615	1.45455	1.125	0.821918	0.792812	1.1957	1.11429	0.888889	2.37731	1.62957	3.01447	1.20408	2.60939	1.17391	0.965517	1.17241	0.947368	1.16667	1.22958
	NC04	Wk4/necropsy	0.8	1.35714	1.11111	1.125	1	1	0.966667	1.1	0.91667	0.875	0.923077	1.3125	1.10689	1.15385	0.909091	0.798582	1.07458	1.51282	1.13043	2.26809	0.846154	1	1.14894	1.02041	1.05	1.0977
	NC07	Wk4/necropsy	0.875	0.954545	1.09091	1	1	1	1.06897	1.06667	0.88333	1	1	1.04545	1.10243	1.11429	0.762712	1.61716	2.107	1.2093	1.27869	0.957584	1	1	0.415504	0.969388	1.07143	1.13514

## Sheet: Supplementary Fig. 1 data
SARS-CoV-2 genomic copies/swab or mL
NASAL SWABS
	Aerosol								IT/IN
	NB76	NB78	NB86	NC06	IJ01	IR12	JG28	KN90	NB77	NB81	NC04	NC07	IJ01	IR12	JG28	KN90
d0	0.1	0.1	0.1	0.1	0.1	0.1	0.1	0.1	0.1	0.1	0.1	0.1	0.1	0.1	0.1	0.1
d1	72.655	384.629	1959.57	41164	105233	987665	270.566	25204.5	1704.47	8640.4	5881.77	5323.02	2406.49	17480.8	10116.2	21873.4
week 1	0.1	1941	61.913	0.1	4221.14	20884.6	0.1	0.1	102792	99784.9	74962	1601.3	9452.43	1.34257e+07	1245.71	1.96493e+06
week 2	127.1	8244.21	314.481	99.056	421.564	113.554	4545.35	30711.7	113.153	166.349	65.198	25.678	1262.68	414549	36.377	40194.3
week 4	117.38	0.1	151.917	0.1	0.1	0.1	0.1	0.1	170.393	0.1	128.366	1327.04	0.1	1079.23	1385.89	1295.9
BAL
	Aerosol								IT/IN
	NB76	NB78	NB86	NC06	IJ01	IR12	JG28	KN90	NB77	NB81	NC04	NC07	IJ01	IR12	JG28	KN90
d0	0.1	0.1	0.1	0.1	0.1	0.1	0.1	0.1	0.1	0.1	0.1	0.1	0.1	0.1	0.1	0.1
d1	637483	4894709	26301440	2.83487e+06	1.36075e+06	1.96745e+06	4.59506e+06	6887200	859260	456117160	518708100	36062988	164433	687569	8524118	0.1
week 1	79411	844787	1.77555e+06	850871	333694	25682.1	73522	763912	567242	1.4751e+06	7673372	67850340	0.1	89431.1	0.1	292820
week 2	0.1	338172	531320	0.1	0.1	133596	0.1	0.1	0.1	0.1	0.1	0.1	0.1	0.1	0.1	0.1
week 4	0.1	0.1	100967	0.1	0.1	0.1	0.1	0.1	0.1	0.1	0.1	0.1	0.1	0.1	0.1	0.1
PHARYNGEAL SWABS
	Aerosol								IT/IN
	NB76	NB78	NB86	NC06	IJ01	IR12	JG28	KN90	NB77	NB81	NC04	NC07	IJ01	IR12	JG28	KN90
d0	0.1	0.1	0.1	0.1	0.1	0.1	0.1	0.1	0.1	0.1	0.1	0.1	0.1	0.1	0.1	0.1
d1	345571	24125415	56221.5	397190	1.25192e+06	6.5113e+06	556774	228045	25977.2	754847840	22925250	0.1	6264233	40161.4	4.40002e+06	472870
week 1	47141.7	586210	1.83537e+06	6531.53	1.40431e+06	1.66258e+06	2361.93	6104.54	37851640	0.1	0.1	397696320	96296600	27799720	47071884	88287510
week 2	17745635	2623505	14184275	0.1	754.661	0.1	0.1	0.1	0.1	0.1	0.1	0.1	22145860	19366232	0.1	0.1
week 4	0.1	0.1	0.1	0.1	0.1	0.1	0.1	0.1	0.1	0.1	0.1	0.1	0.1	0.1	0.1	0.1
RECTAL SWABS
	Aerosol								IT/IN
	NB76	NB78	NB86	NC06	IJ01	IR12	JG28	KN90	NB77	NB81	NC04	NC07	IJ01	IR12	JG28	KN90
d0	0.1	0.1	0.1	0.1	0.1	0.1	0.1	0.1	0.1	0.1	0.1	0.1	0.1	0.1	0.1	0.1
d1	0.1	0.1	0.1	883.261	0.1	0.1	0.1	0.1	0.1	0.1	0.1	632.821	0.1	0.1	0.1	938.963
week 1	0.1	11131586	0.1	0.1	0.1	5106.77	0.1	0.1	138795	15141.7	22433710	117090	0.1	0.1	0.1	0.1
week 2	840.422	43802600	32139.2	0.1	0.1	0.1	0.1	0.1	933.011	935.644	7787.92	16092.7	0.1	0.1	0.1	0.1
week 4	0.1	0.1	6868370	0.1	0.1	0.1	0.1	0.1	0.1	0.1	0.1	0.1	0.1	0.1	0.1	0.1

## Sheet: Supplementary Fig. 3 data
CXCR3 and CCR6 expression by CD4 T, CD8 T, and MAIT cells in PBMC
	% CXCR3+ CD4 T cells		% CCR6+ CD4 T cells		% CXCR3+ CD8 T cells		% CCR6+ CD8 T cells		% CXCR3+ MAIT cells		% CCR6+ MAIT cells
	Aerosol	IN/IT	Aerosol	IN/IT	Aerosol	IN/IT	Aerosol	IN/IT	Aerosol	IN/IT	Aerosol	IN/IT
d0	10.1	10.1	1.15	1.2	7.25	11.8	0.1	4.16	9.47	21	0.52	4.02
	15	18.2	1.78	2.91	15	9	0.55	1.18	18.9	29.9	0.73	3.35
	20.4	16.3	2.13	1.34	7.87	8.1	0.07	1.12	16.7	29	0.61	1.64
	14.5	22.5	3.037	3.39	25.4	15.2	0.17	1.54	26.8	34.6	0.17	1.58
	11	22.6	1.83	1.88	4.55	4.4	0.76	3.75	9.96	13.8	0.33	3.82
	7.97	4.61	1.36	1.25	4.34	2.69	1.13	1.1	15.8	11.2	2.16	4.37
	13.84	15.7	2.81	1.53	1.27	5.4	0.49	1.27	4.3	22.8	2.8	4.14
	14.1	3.15	2.35	0.8	7.67	5.42	1.06	2.13	30.2	9.17	1.44	2.56
d1	21.6		1.67		17.5		0.13		26.1		0.56
	18.2		1.94		27.2		0.69		36		0.42
	8.77		0.18		14		0.1		21.8		1.49
	13.4		1		20.1		1.31		51.5		0.25
	13.5	25.5	1.43	6.61	4.19	10.6	0.33	6.59	12.4	14.2	0.65	6.63
	15.6	22.4	0.59	3.35	10.4	10.2	0.53	3.17	21.3	25.5	1.7	5.69
	3.03	5.59	2.71	0.47	2.61	2.01	0.94	0.51	14.3	16.4	4.25	4.46
	19.6	12.3	3.97	4.7	11.8	10.5	0.5	4.38	39	12.8	1.84	3.59
d2	29	4.89	4.08	1	6.09	11.4	0.2	24	13.1	7.32	0.26	17.8
	25.2	10.3	3.44	0.22	19.7	2.26	0.42	10.1	20.5	14.1	0.26	5.82
	26.9	7.95	1.83	3.64	4.63	1.7	0.16	14.8	9.98	7.63	0.93	3.69
	20.2	10.1	5.08	5.53	28.5	2.94	0.39	13.1	25.7	8.53	0.41	4.99
	14.6	22.5	5.34	7.48	2.37	11.3	0.34	9.3	5.86	23.3	0.33	5.01
	15.3	20.9	4.42	6.09	4.38	9.57	0.42	5.48	9.07	24.3	2.18	5.07
	14.9	21.3	3.4	6.85	0.97	11.1	0.71	6.46	6.12	28.1	2.62	17.1
	11.8	6.41	7.48	7.3	4.91	3.45	0.99	20.6	23.8	3.85	2.32	8.8
d3	35	3.48	4.89	8.63	4.11	5.31	0.23	28.2	6.46	3.85	0.44	33.4
	23.4	10.6	9.56	10.31	12.6	3	0.25	8.02	18	10.4	0.31	8.28
	35.6	15.4	7.83	5.99	18.5	1.48	0.23	10.8	29.5	3.96	3.51	28.4
	27.2	11.5	8.57		12.9	5.77	1.9	10.4	13.5	4.64	4.29	9.55
	21.8	10.2	4.37	5.8	4.12	5.12	0.83	17.8	5.96	4.9	1.52	23.4
	29.9	4.02	2.44	8.19	6.28	1.83	1.08	13.1	8.63	2.36	3.2	5.08
	9.88	6.5	2.16	7.8	4.25	3.94	1.24	10.9	13.7	6.6	1.73	15.5
	40.4	10.7	6.59	10.9	4.24	5.88	0.79	10.7	13.7	5.34	3.27	3.4
d7	32.9	3.5	1.86	2.33	6.49	4.46	0.12	17.2	19.1	2.88	2.83	13.8
	38.4	15.99	1.12	6.54	11.8	5.95	0.53	11	13.7	11	2.19	9.42
	13.7	12.75	2.13	2.42	6.95	3.49	0.05	9.36	17	6.47	1.42	15.3
		6.87		1.7		6.64		11.9		9.16		12.3
	21.6	7.71	5.02	6.9	6.21	2.42	3.05	13.8	29.7	2.17	1.75	9.33
	25.4	3.088	6.42	6.52	8.41	3.043	4.87	9.89	10.7	0.88	9.35	6.05
	19.9	13	6.53	4.42	7.84	2.3	4.69	9.97	13.3	3.23	0	10
	27.9	5.93	5.72	4.43	10.3	1.58	3.86	6.37	41.3	3.06	7.48	33.7
d14	13.4	9.64	2.53	4.44	16.5	13	0.027	2.58	6.6	8.46	4.41	19.2
	14	14.1	1.68	9.79	15.6	7.81	0.71	0.36	4.53	15.4	5.65	15
	20.2	7.02	5.99	3.68	10.8	7.2	0.063	0.37	6.17	7.92	1.73	11.9
	9.26	13.7	4.44	3.66	14.6	6.45	1.97	0.7	7.59	4.19	8.86	9.93
	6.32	4.52	5.17	2.24	4.76	2.16	2.51	4.6	26.3	9.09	8.01	16.2
	4.77	12.6	5.46	2.79	6.66	1.26	2.77	1.9	30.9	7.1	22.9	25.2
	7.65	3.78	1.56	5.53	5.25	1.87	2.49	5.15	11.8	9.51	10.7	17.9
	9.35	10.04	5.98	7	4.07	1.6	3.72	3.64	4.67	8.1	4.74	13.9
d28	15.6	14.42	3.6	1.82	7.19	5.34	0.69	2.11	4.88	3.06	8.54	10.4
	13.6	9.03	3.53	2.06	7.55	6.21	0.48	0.9	8.39	5.94	10.3	10
	8.56	15.13	3.67	1.04	11	5.19	1.18	0.71	2.06	5.93	13.7	11.1
	9.84	10.34	1.13	1.71	2.58	10.1	0.37	2.98	1.58	3.93	16.3	7.67
	7.52	11.37	3.54	4.7	1.9	1.05	2.24	5.28	3.78	4.61	9.15	10.6
	4.22	7.28	7.03	4.32	2.22	2.69	6.18	5.49	15.1	6.61	5.66	10.7
	2.04	1.64	2.43	2.71	1.44	0.94	2.44	2.56	7.14	6.76	6.12	16.1
	9.48	5.52	3.96	1.69	1.1	0.92	2.6	1.86	2.97	1.19	12.3	9.36

## Sheet: Supplementary Fig. 7 data
CD4 T, CD8 T, and MAIT cell frequency and phenotype in BAL
	Frequency of T cell subsets	Healthy								SARS-CoV-2+ Aerosol d28								SARS-CoV-2+ IT/IN d14								SARS-CoV-2+ IT/IN d28
	CD4 T	37.9	27.8	40.4	38.5	40.2	30.1	25.1	18.5	21.3	24.5	14.8	19.2	8.58	11.16	21.91	15.59	29.4	24.8	22.9	21.9	12.24	25.05	32.35	19.02	32.5	25	25	22.2	10	18.51
	CD8 T	55.9	61.5	47	54.8	55.1	58.2	58.5	64.1	60.5	54.1	63.8	67.5	60.1	43.5	17.3	53.8	37.6	49.7	52.8	53.6	78.7	52.2	46.2	59.6	50.5	50.3	41.6	43	20.1	38.3
	MAIT	12	6.3	12.5	3.7	12.37	12.9	5.5	3.9	2.33	5.93	7.66	2.22	1.94	3.84	2.4	0.97	1.94	15.2	2.26	2.44	8.63	1.47	1.22	1.24	2.29	2.58	7.94	23	2.08	13.6
	% HLA-DR-positiive	Healthy								SARS-CoV-2+ Aerosol d28								SARS-CoV-2+ IT/IN d14								SARS-CoV-2+ IT/IN d28
	CD4 T	7.3	15.9	8.7	11	3	9.3	5.8	10.7	14.6	35.5	3.28	9.95	10.3	7.18	13.3	16.4	5.5	15.3	17.6	6.16	7.69	3.94	8.68	4.84	16.37	10.95	14.9	17.9	7.8	12
	CD8 T	18	10.5	11.18	9	15.7	9	7.1	11	10.7	19.3	10.3	9.78	18.47	15.05	7.51	14.1	26.65	16	15	21.79	12.4	13.65	19.5	19.7	15.44	11.56	17.08	14.14	20.17	25
	MAIT	10.6	12.4	12	17.19	12.7	9.5	7.9	11.1	21	30	11	27	19.2	12.51	23.1	6.02	36	10.3	18.07	15.2	23.23	11.1	42.4	14.3	23.9	37.5	8.33	11.1	22.3	15.6
	% GrB-positiive	Healthy								SARS-CoV-2+ Aerosol d28								SARS-CoV-2+ IT/IN d14								SARS-CoV-2+ IT/IN d28
	CD4 T	4.2	1.9	1.4	7.39	2.2	1.6	3.1	1.8	8.46	3.23	9.02	8.82	0.64	1.2	3.92	2.2	2.57	3.23	1.41	1.08	0	0.92	2.45	1.74	1.5	0.95	2.42	1.19	6.53	1.64
	CD8 T	15.3	21.7	3.16	6.97	7.4	11.8	5.6	20.9	16.5	64	12.9	16	21.83	2.11	4.44	2.84	23.7	14	15.2	4.86	17.5	41	61	47.1	2.05	6.12	7.51	6.08	16.1	8.33
	MAIT	21.8	12.4	17	3.2	10	13.5	8	19.8	3	15.6	11.98	4.5	7.69	21.3	6.7	15.5	34	11.17	3.11	5.71	5.6	15	30.3	42.9	2.17	25	8.33	12.8	4.8	9
	% CD161-positiive	Healthy								SARS-CoV-2+ Aerosol d28								SARS-CoV-2+ IT/IN d14								SARS-CoV-2+ IT/IN d28
	CD4 T	2.981	4.07	1.598	3.67	7.12	1.89	4.2	1.5	0.77	1.2	2.3	0.9	1.36	0.67	0.5	1.48	1.02	4.54	2.9	0.11	2.6	3.1	0.066	0.19	0.37	0	0.62	0.62	0.8	1.24
	CD8 T	8.87	5.75	7.03	3.76	8.51	1.9	3.1	5.3	0.012	0.24	1.5	0	1.79	1.33	0.4	1.59	0.7	12.8	3.58	1.21	2.8	0.043	2.31	1.16	0.095	0.1	0.64	0.48	1.5	2.1
